# Supplementary material for: Electromagnetic Shielding Performance of Different Metallic Coatings Deposited by Arc Thermal Spray Process
Source: Materials (Basel). 2020 Dec 17;13(24):5776. doi: 10.3390/ma13245776 (PMC7767199; doi:10.3390/ma13245776)
Supplement: Supplementary file 1 [file materials-13-05776-s001.zip]

Archive with 1 entries (1 files):
- materials-1013349-supplementary.pdf
